# Supplementary material for: Plasma-Polymerised Antibacterial Coating of Ovine Tendon Collagen Type I (OTC) Crosslinked with Genipin (GNP) and Dehydrothermal-Crosslinked (DHT) as a Cutaneous Substitute for Wound Healing
Source: Materials (Basel). 2023 Mar 29;16(7):2739. doi: 10.3390/ma16072739 (PMC10096142; doi:10.3390/ma16072739)
Supplement: Supplementary file 1 [file materials-16-02739-s001.zip]

Archive with 1 entries (1 files):
- materials-2270129-supplementary.pdf
